# Supplementary material for: Patient predictors of poor drug sensitive tuberculosis treatment outcomes in Kyiv Oblast, Ukraine
Source: F1000Res. 2019 Nov 22;6:1873. Originally published 2017 Oct 23. [Version 3] doi: 10.12688/f1000research.12687.3 (PMC6859782; doi:10.12688/f1000research.12687.3)
Supplement: Data for patients analyzed in the retrospective cohort study [file f1000research-6-23592-s0000.tgz]

Archive with 1 entries (1 files):
- a74fb721-9134-488c-9bd0-0fa4bef3d038_Dataset_1.csv
