# Supplementary material for: Patient predictors of poor drug sensitive tuberculosis treatment outcomes in Kyiv Oblast, Ukraine
Source: F1000Res. 2019 Nov 22;6:1873. Originally published 2017 Oct 23. [Version 3] doi: 10.12688/f1000research.12687.3 (PMC6859782; doi:10.12688/f1000research.12687.3)
Supplement: Data for patients analyzed in the retrospective cohort study [file f1000research-6-23592-s0000.tgz › a74fb721-9134-488c-9bd0-0fa4bef3d038_Dataset_1.csv]

Outcome	Sex	Age_Category	Residence	Case_finding	Alcohol	IVDU	TB_contact	Homeless	Unemployed	Migrant	Prev_incarceration	HIV_status	dst	art	time_to_ART	smear	xpert
Cured	Male	≤25	rural	Passive	No	No	No	No	No	No	No	Negative	yes	hiv_neg		pos	yes
On treatment	Male	≤25	urban	Active	No	No	No	No	No	No	No	Negative	yes	hiv_neg		pos	yes
Cured	Female	≤25	urban	Passive	No	No	No	No	Yes	No	No	Negative	yes	hiv_neg		neg	yes
Completed	Male	≤25	urban	Passive	No	No	No	No	No	No	No	Negative	yes	hiv_neg		neg	no
Cured	Female	≤25	urban	Passive	No	No	No	No	No	No	No	Negative	yes	hiv_neg		pos	no
Cured	Female	≤25	rural	Active	No	No	No	No	No	No	No	Negative	yes	hiv_neg		neg	no
Cured	Female	≤25	urban	Passive	No	No	No	No	No	No	No	Negative	no	hiv_neg		pos	yes
Completed	Female	≤25	urban	Active	No	No	No	No	No	No	No	Negative	yes	hiv_neg		neg	no
Cured	Male	≤25	rural	Active	No	No	No	No	No	No	No	Negative	yes	hiv_neg		pos	yes
Cured	Female	≤25	urban	Passive	No	No	No	No	No	No	No	Negative	no	hiv_neg		neg	no
Cured	Male	≤25	rural	Active	No	No	No	No	Yes	No	No	Negative	yes	hiv_neg		pos	no
Died	Female	≤25	rural	Passive	No	No	No	No	Yes	No	No	Negative	yes	hiv_neg		neg	no
Default	Female	≤25	urban	Passive	No	No	No	No	Yes	No	No	Negative	no	hiv_neg		pos	no
Failure	Male	≤25	urban	Passive	No	No	No	No	No	No	No	Negative	yes	hiv_neg		neg	no
Cured	Male	≤25	urban	Active	No	No	No	No	No	No	No	Negative	yes	hiv_neg		neg	no
Cured	Male	≤25		Passive	No	No	No	No	Yes	No	No	Negative	yes	hiv_neg		neg	no
Cured	Male	≤25		Passive	No	No	No	No	Yes	No	No	Negative	yes	hiv_neg		pos	yes
Cured	Male	≤25	rural	Passive	No	No	No	No	No	No	No	Negative	no	hiv_neg		pos	no
Completed	Male	≤25	urban	Passive	No	No	No	No	No	No	No	Negative	yes	hiv_neg		neg	no
Cured	Female	≤25	urban	Passive	Yes	No	No	No	Yes	No	No	Positive	yes	no		neg	no
Cured	Female	≤25	rural	Passive	No	No	No	No	Yes	No	No	Negative	yes	hiv_neg		neg	no
On treatment	Male	≤25	urban	Passive	No	No	No	No	No	No	No	Negative	yes	hiv_neg		neg	no
Cured	Male	≤25	rural	Passive	No	No	No	No	Yes	No	No	Positive	yes	yes	34	neg	no
Cured	Male	≤25	rural	Passive	No	No	No	No	No	No	No	Negative	no	hiv_neg		neg	no
Failure	Female	≤25	rural	Passive	No	No	No	No	No	No	No	Positive	yes	yes	33	pos	no
Default	Male	≤25	rural	Passive	No	No	No	No	No	No	No	Negative	yes	hiv_neg		neg	yes
Default	Male	≤25	rural	Passive	Yes	No	No	No	Yes	No	No	Negative	yes	hiv_neg		neg	yes
Cured	Male	≤25	rural	Passive	No	No	No	No	No	No	No	Negative	yes	hiv_neg		neg	no
Default	Male	≤25	urban	Passive	No	No	No	No	No	No	No	Negative	no	hiv_neg		pos	yes
Cured	Male	≤25	rural	Passive	No	No	No	No	No	No	No	Negative	yes	hiv_neg		pos	no
On treatment	Male	≤25	rural	Passive	No	No	No	No	No	No	No	Negative	yes	hiv_neg		neg	no
Failure	Male	≤25	rural	Passive	Yes	No	Yes	No	Yes	No	No	Negative	yes	hiv_neg		pos	no
Completed	Male	≤25	rural	Passive	No	No	No	No	Yes	No	No	Negative	yes	hiv_neg		pos	no
Default	Male	≤25	urban	Passive	Yes	No	No	No	Yes	No	Yes	Negative	no	hiv_neg		neg	no
Cured	Male	≤25	urban	Passive	No	No	No	No	No	No	No	Negative	no	hiv_neg		neg	no
Completed	Male	≤25	urban	Passive	No	No	No	No	No	No	No		yes			neg	no
Failure	Male	≤25	urban	Passive	No	No	No	Yes	Yes	No	No	Negative	yes	hiv_neg		pos	no
Cured	Male	≤25	urban	Passive	No	No	No	No	Yes	No	No	Negative	no	hiv_neg		pos	no
On treatment	Male	≤25	urban	Passive	No	No	No	No	No	No	No	Negative	yes	hiv_neg		neg	no
Completed	Male	26-45	rural	Passive	No	No	No	No	Yes	No	No	Negative	yes	hiv_neg		pos	no
Died	Female	26-45	rural	Passive	No	No	No	No	No	No	No	Positive	no	no		pos	no
Default	Female	26-45	rural	Passive	Yes	No	No	No	Yes	No	No	Positive	yes	yes	34	neg	no
Cured	Female	26-45		Active	No	No	No	No	No	No	No	Negative	yes	hiv_neg		neg	no
Cured	Female	26-45	urban	Passive	No	No	No	No	Yes	No	No	Negative	yes	hiv_neg		pos	no
Cured	Male	26-45	urban	Passive	No	No	No	No	Yes	No	No	Negative	yes	hiv_neg		neg	yes
Cured	Female	26-45	urban	Passive	No	No	No	No	No	No	No	Negative	yes	hiv_neg		pos	no
Completed	Male	26-45	rural	Passive	No	No	No	No	No	No	No	Negative	yes	hiv_neg		neg	yes
Completed	Male	26-45		Passive	No	No	No	No	No	No	No	Negative	yes	hiv_neg		neg	no
Default	Male	26-45	urban	Active	No	No	No	No	No	No	No	Negative	yes	hiv_neg		neg	yes
Cured	Male	26-45	urban	Passive	No	No	No	No	Yes	No	No	Negative	yes	hiv_neg		neg	no
Cured	Female	26-45	urban	Passive	No	No	No	No	Yes	No	No	Negative	no	hiv_neg		pos	no
Failure	Male	26-45	rural	Passive	No	No	No	No	Yes	No	No	Negative	no	hiv_neg		pos	yes
Completed	Male	26-45	rural	Passive	No	No	No	No	Yes	No	No	Negative	no	hiv_neg		neg	yes
Completed	Female	26-45	rural	Active	No	No	No	No	No	No	No	Negative	yes	hiv_neg		neg	no
Cured	Male	26-45	rural	Passive	No	No	Yes	No	No	No	No	Negative	yes	hiv_neg		pos	yes
Completed	Male	26-45	rural	Passive	No	No	No	No	Yes	No	No	Negative	yes	hiv_neg		neg	no
Cured	Male	26-45	rural	Passive	No	No	No	No	No	No	No	Negative	yes	hiv_neg		neg	no
Completed	Male	26-45	urban	Active	No	No	No	No	Yes	No	No	Negative	yes	hiv_neg		neg	yes
Default	Male	26-45	urban	Passive	No	No	No	No	No	No	No	Positive	no	no		neg	yes
Completed	Male	26-45	rural	Active	No	No	No	No	Yes	No	No	Negative	yes	hiv_neg		neg	no
Cured	Male	26-45	urban	Passive	No	No	No	No	Yes	No	No	Negative	no	hiv_neg		pos	no
Completed	Male	26-45	rural	Passive	No	No	No	No	Yes	No	No	Positive	yes	yes	35	neg	no
Cured	Male	26-45	urban	Active	Yes	No	No	No	No	No	Yes	Negative	yes	hiv_neg		pos	no
Failure	Male	26-45	urban	Passive	No	No	No	No	Yes	No	No	Negative	no	hiv_neg		pos	yes
Cured	Male	26-45	urban	Active	No	No	No	No	Yes	No	No	Negative	no	hiv_neg		neg	yes
Failure	Male	26-45	rural	Passive	Yes	No	No	No	Yes	No	No	Negative	yes	hiv_neg		neg	yes
On treatment	Male	26-45	rural	Passive	No	No	No	No	No	No	No	Negative	yes	hiv_neg		neg	no
Default	Female	26-45	urban	Passive	Yes	No	No	No	Yes	No	No	Positive	yes	no		pos	yes
Cured	Male	26-45	rural	Passive	No	No	No	No	No	No	No	Negative	yes	hiv_neg		neg	no
Cured	Male	26-45	urban	Active	No	No	No	No	Yes	No	No	Negative	yes	hiv_neg		neg	no
Cured	Male	26-45	urban	Active	No	No	No	No	No	No	No	Negative	yes	hiv_neg		pos	no
Completed	Male	26-45	rural	Active	No	No	No	No	Yes	No	No	Negative	yes	hiv_neg		neg	no
Cured	Male	26-45	rural	Passive	No	No	No	No	No	No	No	Negative	no	hiv_neg		neg	no
Cured	Female	26-45	rural	Passive	No	No	No	No	No	No	No	Negative	yes	hiv_neg		neg	yes
On treatment	Male	26-45	rural	Passive	No	No	No	No	No	No	No	Negative	yes	hiv_neg		neg	yes
Transfer out	Male	26-45	rural	Passive	No	Yes	No	No	Yes	No	No	Positive	no	yes	43	neg	yes
Completed	Male	26-45	rural	Active	No	No	No	No	No	No	No	Negative	yes	hiv_neg		neg	no
Completed	Male	26-45	rural	Passive	No	No	No	No	Yes	No	No	Negative	yes	hiv_neg		neg	no
Cured	Female	26-45	rural	Active	Yes	No	No	No	Yes	No	No	Negative	yes	hiv_neg		pos	no
Cured	Male	26-45	rural	Passive	No	No	No	No	No	No	No	Negative	no	hiv_neg		pos	no
Completed	Male	26-45	urban	Active	No	No	No	No	No	No	No	Negative	yes	hiv_neg		neg	no
Failure	Female	26-45	rural	Passive	Yes	No	No	No	No	No	No	Positive	yes	yes	44	neg	yes
Cured	Male	26-45	rural	Active	No	No	No	No	Yes	No	No	Positive	yes	yes	45	neg	yes
Completed	Male	26-45	urban	Active	No	No	No	No	No	No	No	Negative	yes	hiv_neg		neg	no
On treatment	Female	26-45	rural	Active	No	No	No	No	No	No	No	Negative	yes	hiv_neg		neg	yes
Cured	Male	26-45	rural	Passive	No	No	No	No	Yes	No	No	Negative	yes	hiv_neg		neg	yes
Completed	Male	26-45	rural	Passive	No	No	No	No	No	No	No	Negative	yes	hiv_neg		pos	no
Failure	Male	26-45	rural	Passive	No	No	No	No	No	No	No	Negative	yes	hiv_neg		pos	no
Completed	Male	26-45	urban	Passive	No	No	No	No	Yes	Yes	No	Positive	yes	no		neg	no
Cured	Male	26-45	rural	Passive	No	Yes	No	No	Yes	No	No	Positive	no	yes		neg	no
Completed	Female	26-45	urban	Active	No	No	No	No	Yes	No	No	Negative	yes	hiv_neg		neg	no
Completed	Male	26-45	urban	Passive	No	No	No	No	Yes	No	No	Negative	yes	hiv_neg		pos	yes
Died	Male	26-45	urban	Passive	No	No	No	No	No	No	No	Positive	yes	yes	53	neg	yes
Died	Male	26-45	rural	Passive	No	No	No	No	Yes	No	No	Negative	yes	hiv_neg		pos	no
Failure	Female	26-45	urban	Passive	No	No	No	No	Yes	No	No	Positive	no	yes	110	pos	no
Transfer out	Male	26-45	rural	Passive	No	No	No	No	Yes	No	No	Negative	yes	hiv_neg		neg	no
Died	Male	26-45	urban	Passive	No	No	No	No	Yes	No	No	Negative	yes	hiv_neg		pos	no
On treatment	Male	26-45	rural	Passive	No	No	No	Yes	No	No	No	Positive	yes	no		pos	no
Failure	Male	26-45	rural	Passive	No	No	No	No	Yes	No	No	Negative	no	hiv_neg		pos	yes
On treatment	Female	26-45	rural	Passive	No	No	No	No	No	No	No	Negative	yes	hiv_neg		pos	no
Failure	Male	26-45	urban	Passive	No	No	No	No	Yes	No	No	Negative	yes	hiv_neg		pos	yes
Died	Male	26-45	rural	Passive	No	No	No	No	Yes	No	No		no			pos	yes
Completed	Male	26-45	urban	Passive	No	No	No	No	Yes	No	Yes	Positive	yes	no		neg	no
On treatment	Male	26-45	rural	Passive	No	No	No	No	No	No	No	Negative	yes	hiv_neg		pos	no
Cured	Female	26-45	urban	Passive	No	No	No	No	No	No	No	Negative	no	hiv_neg		pos	yes
On treatment	Female	26-45	urban	Active	No	No	No	No	Yes	No	No	Negative	yes	hiv_neg		neg	no
Failure	Male	26-45	urban	Passive	No	No	No	No	Yes	No	No	Positive	yes	yes	53	neg	no
Cured	Male	26-45	rural	Passive	Yes	No	No	No	Yes	No	No	Negative	yes	hiv_neg		neg	no
Completed	Male	26-45	rural	Passive	No	No	No	No	No	No	No	Negative	yes	hiv_neg		pos	yes
Failure	Male	26-45	rural	Active	No	No	No	No	Yes	No	No	Negative	yes	hiv_neg		pos	yes
On treatment	Male	26-45	rural	Active	No	No	No	No	No	No	No	Negative	yes	hiv_neg		neg	yes
On treatment	Male	26-45	rural	Passive	Yes	No	No	No	Yes	No	No	Negative	yes	hiv_neg		pos	yes
On treatment	Male	26-45	rural	Passive	No	No	No	No	Yes	No	No	Positive	yes	yes	56	neg	yes
On treatment	Male	26-45	rural	Active	No	No	No	No	Yes	No	No	Positive	yes	yes	51	pos	yes
Failure	Male	26-45	urban	Passive	No	No	No	No	No	No	No	Positive	yes	yes		neg	yes
Cured	Female	26-45	urban	Active	No	No	No	No	No	No	No	Negative	yes	hiv_neg		neg	no
Completed	Male	26-45		Passive	No	No	No	No	No	No	No	Negative	no	hiv_neg		neg	no
Completed	Male	26-45	rural	Active	No	No	No	No	No	No	No	Negative	no	hiv_neg		neg	no
Completed	Male	26-45		Active	No	No	No	No	No	No	No		no			neg	no
Completed	Male	26-45	rural	Passive	No	No	No	No	Yes	No	No	Negative	no	hiv_neg		neg	no
Completed	Female	26-45	urban	Passive	Yes	No	No	No	Yes	No	No	Negative	yes	hiv_neg		pos	yes
Completed	Male	26-45	rural	Passive	Yes	No	No	No	Yes	No	No	Negative	yes	hiv_neg		neg	yes
Failure	Male	26-45	urban	Passive	No	No	No	No	Yes	No	No	Negative	no	hiv_neg		pos	no
Cured	Male	26-45	urban	Passive	No	No	No	No	Yes	No	No	Positive	yes	yes	60	neg	yes
Default	Male	26-45	urban	Passive	No	No	No	No	Yes	No	No	Negative	yes	hiv_neg		pos	yes
Died	Female	26-45	urban	Active	Yes	No	No	No	Yes	No	No	Negative	yes	hiv_neg		neg	no
Cured	Male	26-45	rural	Passive	No	No	No	No	No	No	No	Negative	yes	hiv_neg		neg	yes
Cured	Male	26-45		Passive	No	No	No	No	Yes	No	No	Negative	yes	hiv_neg		pos	yes
Failure	Male	26-45		Passive	No	No	No	No	Yes	No	No	Positive	no	no		neg	yes
Cured	Male	26-45	urban	Passive	No	No	No	No	No	No	No	Negative	yes	hiv_neg		pos	yes
Failure	Male	26-45	rural	Passive	No	No	No	No	No	No	No	Positive	yes	yes	63	pos	yes
Cured	Female	26-45	rural	Passive	Yes	No	No	No	Yes	No	No	Negative	yes	hiv_neg		pos	yes
Cured	Male	26-45	urban	Passive	No	No	No	No	Yes	No	No	Negative	no	hiv_neg		neg	yes
Completed	Male	26-45	rural	Passive	Yes	No	No	No	Yes	No	No	Negative	yes	hiv_neg		pos	yes
Died	Female	26-45	urban	Passive	No	No	No	No	Yes	No	No	Positive	yes	no		pos	no
Completed	Male	26-45	urban	Active	No	No	No	No	Yes	No	No	Negative	yes	hiv_neg		pos	no
Died	Male	26-45	rural	Passive	No	No	No	No	Yes	No	No	Positive	no	no		pos	no
Cured	Male	26-45	rural	Passive	No	No	No	No	Yes	No	No	Positive	yes	yes	38	neg	no
Completed	Male	26-45	urban	Passive	No	No	No	No	No	No	No	Negative	yes	hiv_neg		pos	no
Completed	Female	26-45	rural	Passive	No	No	No	No	No	No	No	Negative	yes	hiv_neg		neg	yes
Cured	Male	26-45	rural	Passive	No	No	No	No	Yes	No	No	Positive	yes	yes	29	neg	no
Died	Female	26-45	rural	Passive	Yes	No	No	No	Yes	No	No	Positive	yes	no		neg	yes
On treatment	Male	26-45	urban	Passive	No	No	No	No	Yes	No	No	Negative	yes	hiv_neg		pos	yes
Cured	Male	26-45	rural	Passive	No	No	No	No	No	No	No	Positive	yes	no		neg	no
Cured	Female	26-45	rural	Passive	No	No	No	No	Yes	No	No	Negative	yes	hiv_neg		pos	no
Died	Female	26-45	rural	Passive	No	No	No	No	No	No	No		no			pos	no
Completed	Male	26-45	rural	Passive	No	No	No	No	No	No	No	Negative	yes	hiv_neg		neg	no
Failure	Male	26-45		Active	No	No	No	No	Yes	No	No	Positive	yes	yes	32	neg	yes
Died	Male	26-45		Passive	No	No	No	No	No	No	No	Negative	yes	hiv_neg		neg	yes
Default	Male	26-45	urban	Passive	No	No	No	No	Yes	No	No	Positive	yes	no		neg	yes
Transfer out	Male	26-45	rural	Passive	No	No	No	No	Yes	No	No		yes			neg	no
Completed	Male	26-45	rural	Active	No	No	No	No	Yes	No	No	Negative	yes	hiv_neg		neg	no
Cured	Male	26-45	urban	Passive	No	No	No	No	No	No	No	Positive	no	yes	55	neg	no
Cured	Male	26-45		Passive	No	No	No	No	Yes	No	Yes	Negative	yes	hiv_neg		pos	no
Completed	Male	26-45	urban	Active	Yes	No	No	No	Yes	No	No	Negative	yes	hiv_neg		neg	no
Cured	Female	26-45	urban	Passive	No	No	No	No	No	No	No	Negative	yes	hiv_neg		pos	no
Default	Male	26-45	rural	Passive	No	No	No	No	Yes	No	No	Negative	no	hiv_neg		pos	yes
Default	Male	26-45	urban	Active	No	No	No	No	No	No	No	Negative	no	hiv_neg		neg	yes
Default	Male	26-45	rural	Passive	No	Yes	No	No	Yes	No	No	Positive	yes	no		neg	yes
Cured	Male	26-45		Passive	No	No	No	No	Yes	No	No	Negative	yes	hiv_neg		neg	no
Cured	Male	26-45		Passive	No	No	No	No	No	No	No	Positive	yes	yes	41	pos	no
Completed	Male	26-45	urban	Active	No	No	No	No	Yes	No	No	Negative	yes	hiv_neg		pos	no
Cured	Female	26-45		Passive	No	No	No	No	No	No	No	Negative	no	hiv_neg		pos	no
Failure	Male	26-45	rural	Passive	Yes	No	No	No	Yes	No	No	Negative	yes	hiv_neg		pos	no
Failure	Male	26-45	rural	Passive	Yes	No	No	No	Yes	No	No	Positive	no	no		pos	yes
Died	Male	26-45		Passive	No	No	No	No	No	No	No	Negative	yes	hiv_neg		neg	yes
Cured	Male	26-45	urban	Passive	No	Yes	No	No	Yes	No	Yes	Negative	no	hiv_neg		neg	yes
On treatment	Male	26-45	urban	Active	No	No	No	No	No	No	No	Negative	yes	hiv_neg		neg	no
Died	Male	26-45	rural	Passive	No	No	No	No	Yes	No	No	Negative	no	hiv_neg		pos	no
Completed	Male	26-45	rural	Passive	No	No	No	No	Yes	No	No	Negative	yes	hiv_neg		pos	no
Completed	Male	26-45	rural	Passive	No	No	No	No	No	No	No	Positive	yes	yes	26	neg	no
Completed	Male	26-45	urban	Active	No	No	No	No	Yes	No	No	Positive	no	no		neg	no
Died	Male	26-45	rural	Passive	Yes	No	No	No	Yes	No	No	Negative	yes	hiv_neg		neg	yes
Cured	Female	26-45	rural	Passive	No	No	No	No	Yes	No	No	Positive	no	no		pos	yes
Died	Male	26-45	rural	Passive	No	No	No	No	Yes	No	No	Positive	yes	no		pos	yes
Died	Female	26-45	urban	Passive	No	No	No	No	No	No	No	Positive	no	no		pos	no
Died	Male	26-45	urban	Passive	No	No	No	No	No	No	No	Positive	yes	no		pos	yes
Failure	Male	26-45		Passive	No	No	No	No	No	No	No	Negative	no	hiv_neg		pos	yes
Died	Male	26-45		Passive	Yes	No	No	No	Yes	No	No	Negative	no	hiv_neg		pos	yes
Default	Male	26-45	urban	Passive	No	No	No	No	Yes	No	No	Positive	yes	yes	36	pos	yes
Cured	Male	26-45	urban	Passive	No	No	No	No	Yes	No	No	Positive	yes	no		neg	no
Failure	Male	26-45	urban	Active	No	No	No	No	Yes	No	No	Negative	yes	hiv_neg		pos	no
Cured	Male	26-45	urban	Passive	No	No	No	No	Yes	No	No	Negative	yes	hiv_neg		neg	no
Completed	Male	26-45	rural	Passive	No	No	No	No	No	No	No	Negative	yes	hiv_neg		pos	yes
Failure	Male	26-45	rural	Passive	No	No	No	No	No	No	No	Negative	yes	hiv_neg		pos	yes
Cured	Male	26-45	urban	Passive	No	No	No	No	Yes	No	No	Negative	yes	hiv_neg		neg	yes
Failure	Male	26-45	rural	Passive	No	No	No	No	No	No	No	Negative	yes	hiv_neg		pos	no
Default	Female	26-45	urban	Passive	No	No	No	No	Yes	No	No	Negative	no	hiv_neg		pos	yes
Cured	Male	26-45	rural	Passive	No	No	No	No	No	No	No	Negative	yes	hiv_neg		neg	yes
Failure	Male	26-45	rural	Passive	No	No	No	No	Yes	No	No	Negative	no	hiv_neg		pos	no
Completed	Male	26-45	rural	Passive	No	No	No	No	No	No	No	Negative	yes	hiv_neg		pos	no
Cured	Male	26-45	rural	Passive	No	No	No	No	No	No	No	Negative	no	hiv_neg		pos	no
Died	Male	26-45		Passive	No	No	No	No	Yes	No	No	Positive	no	no		neg	no
Transfer out	Male	26-45	urban	Passive	No	No	No	No	Yes	No	No	Negative	yes	hiv_neg		neg	no
Completed	Male	26-45		Passive	Yes	No	No	No	Yes	No	No	Negative	yes	hiv_neg		pos	yes
On treatment	Male	26-45	rural	Passive	No	No	No	No	Yes	No	No	Negative	yes	hiv_neg		neg	yes
Completed	Female	26-45	urban	Active	No	No	No	No	No	No	No		no			pos	no
Cured	Male	26-45	urban	Passive	No	No	No	No	Yes	No	No	Negative	yes	hiv_neg		pos	no
Completed	Female	26-45	rural	Passive	No	No	No	No	Yes	No	No	Negative	yes	hiv_neg		neg	no
Completed	Male	26-45	rural	Passive	No	No	No	No	Yes	No	No	Negative	yes	hiv_neg		neg	no
Failure	Male	26-45	urban	Passive	No	No	No	No	Yes	No	No	Positive	yes	yes	63	neg	yes
Default	Male	26-45	rural	Active	No	No	No	No	Yes	No	No	Negative	yes	hiv_neg		neg	no
Default	Male	26-45	rural	Passive	No	No	No	No	Yes	No	No	Negative	no	hiv_neg		neg	yes
On treatment	Male	26-45	urban	Passive	No	No	No	No	Yes	No	No	Positive	yes	yes	36	pos	yes
Cured	Male	26-45	urban	Active	No	No	No	No	Yes	No	No	Negative	yes	hiv_neg		pos	yes
Failure	Female	26-45	urban	Passive	No	No	No	No	Yes	No	No	Negative	yes	hiv_neg		pos	no
Completed	Male	26-45	rural	Passive	No	No	No	No	No	No	No	Negative	yes	hiv_neg		pos	no
Cured	Male	26-45		Passive	No	No	No	No	Yes	No	No	Positive	no	no		pos	no
Completed	Male	26-45	rural	Active	Yes	No	No	No	Yes	No	No	Negative	no	hiv_neg		pos	no
Died	Female	26-45	urban	Passive	Yes	No	No	No	Yes	No	No	Positive	no	no		pos	no
Cured	Male	26-45	rural	Active	No	No	No	No	Yes	No	No	Negative	no	hiv_neg		neg	no
Failure	Male	26-45	urban	Passive	No	No	No	No	Yes	No	No	Positive	yes	yes	73	neg	no
Died	Female	26-45	rural	Passive	No	No	No	No	Yes	No	No	Negative	yes	hiv_neg		pos	no
Default	Female	26-45	rural	Passive	No	No	No	No	Yes	No	No	Negative	yes	hiv_neg		pos	yes
Cured	Male	26-45	rural	Passive	No	No	No	No	No	No	No	Negative	yes	hiv_neg		pos	no
Completed	Male	26-45	rural	Passive	No	No	No	No	Yes	No	No	Negative	yes	hiv_neg		pos	yes
Cured	Male	26-45	urban	Active	No	No	No	No	Yes	No	No	Positive	no	no		pos	no
Cured	Male	26-45	rural	Passive	Yes	No	No	No	No	No	No	Negative	yes	hiv_neg		neg	yes
Cured	Female	26-45	rural	Passive	No	No	No	No	Yes	No	No	Negative	no	hiv_neg		pos	yes
Completed	Male	26-45	urban	Active	No	No	No	No	No	No	No	Negative	yes	hiv_neg		neg	yes
Completed	Male	26-45	rural	Passive	No	No	No	No	Yes	No	No	Negative	yes	hiv_neg		neg	yes
Cured	Male	26-45	rural	Passive	No	No	No	No	Yes	No	No	Negative	no	hiv_neg		pos	yes
Completed	Male	26-45	urban	Active	Yes	No	No	No	Yes	No	No	Negative	yes	hiv_neg		pos	no
Default	Male	26-45	rural	Passive	No	No	No	No	Yes	No	No	Negative	no	hiv_neg		pos	no
Cured	Male	26-45	rural	Active	No	No	No	No	Yes	No	No	Negative	yes	hiv_neg		neg	no
Completed	Female	26-45	rural	Passive	Yes	No	No	No	Yes	No	No	Positive	yes	yes	33	neg	yes
Cured	Female	26-45	urban	Passive	No	No	No	No	No	No	No	Positive	yes	yes	111	neg	yes
Died	Male	26-45	rural	Passive	No	No	No	No	Yes	No	No	Negative	yes	hiv_neg		pos	no
Completed	Male	26-45	urban	Passive	No	No	No	No	Yes	No	No	Positive	yes	yes	40	neg	yes
On treatment	Male	26-45	rural	Passive	No	No	No	No	Yes	No	No	Negative	yes	hiv_neg		pos	yes
On treatment	Male	26-45	urban	Passive	Yes	No	No	No	Yes	No	No	Negative	yes	hiv_neg		pos	yes
On treatment	Female	26-45	urban	Passive	Yes	No	No	No	Yes	No	No	Positive	yes	no		pos	yes
Default	Male	26-45	rural	Active	No	No	No	No	Yes	No	No	Negative	yes	hiv_neg		neg	no
Failure	Male	26-45	urban	Passive	No	No	No	Yes	Yes	No	No	Negative	no	hiv_neg		pos	yes
Cured	Male	26-45	urban	Passive	No	No	No	No	No	No	No	Negative	no	hiv_neg		neg	no
Failure	Female	26-45		Passive	No	No	No	No	Yes	No	No	Negative	yes	hiv_neg		pos	yes
Completed	Female	26-45	urban	Passive	No	No	No	No	Yes	No	No	Negative	yes	hiv_neg		neg	yes
Cured	Female	26-45	urban	Passive	No	No	No	No	No	No	No	Negative	yes	hiv_neg		pos	no
Default	Female	26-45		Passive	Yes	No	No	No	No	No	No	Negative	yes	hiv_neg		pos	no
On treatment	Male	26-45	rural	Passive	Yes	No	No	No	Yes	No	No	Negative	yes	hiv_neg		pos	yes
Cured	Female	26-45	rural	Passive	Yes	No	No	No	Yes	No	No	Negative	yes	hiv_neg		pos	yes
Cured	Female	26-45	urban	Passive	No	No	No	No	Yes	No	No	Negative	no	hiv_neg		pos	no
Failure	Male	26-45	rural	Passive	No	No	No	No	Yes	No	No	Negative	yes	hiv_neg		pos	no
Completed	Male	26-45	rural	Passive	No	No	No	No	Yes	No	No	Negative	yes	hiv_neg		pos	no
Died	Female	26-45		Passive	Yes	Yes	No	No	No	No	No	Positive	yes	no		pos	no
On treatment	Male	26-45	rural	Passive	No	No	No	No	Yes	No	No	Positive	yes	yes	59	neg	yes
Failure	Male	26-45	rural	Active	No	No	No	No	Yes	No	No	Negative	yes	hiv_neg		neg	yes
Default	Male	26-45	rural	Passive	No	No	No	No	Yes	No	No	Negative	yes	hiv_neg		neg	no
On treatment	Male	26-45	rural	Passive	No	No	No	No	No	No	No	Negative	yes	hiv_neg		neg	yes
Failure	Male	26-45	urban	Passive	No	No	No	No	Yes	No	No	Positive	yes	no			no
Cured	Female	26-45	urban	Passive	No	No	No	No	Yes	No	No	Negative	no	hiv_neg		neg	no
Failure	Male	26-45		Passive	No	No	No	No	No	No	No	Negative	yes	hiv_neg		neg	yes
Died	Male	26-45	rural	Active	Yes	No	No	No	No	No	No	Negative	no	hiv_neg		pos	no
Completed	Male	26-45	rural	Passive	No	No	No	No	Yes	No	No	Positive	yes	no		pos	no
Completed	Female	26-45	rural	Passive	No	No	No	No	Yes	No	No	Negative	yes	hiv_neg		neg	yes
Default	Male	26-45	rural	Passive	No	No	No	No	Yes	No	No	Negative	no	hiv_neg		pos	no
Completed	Male	26-45	urban	Passive	No	No	No	No	Yes	No	No	Negative	yes	hiv_neg		pos	no
Failure	Male	26-45	urban	Passive	No	No	No	No	Yes	No	No	Positive	no	no		pos	yes
Died	Male	26-45	rural	Passive	Yes	No	No	No	Yes	No	No	Negative	yes	hiv_neg		neg	yes
On treatment	Male	26-45	urban	Active	No	No	No	No	Yes	No	No	Negative	yes	hiv_neg		neg	yes
Default	Male	26-45	urban	Passive	No	No	No	Yes	Yes	No	No	Negative	no	hiv_neg		pos	yes
Died	Female	26-45	urban	Active	No	No	No	No	Yes	No	No	Positive	no	no		pos	yes
Died	Male	26-45	rural	Passive	No	No	No	No	Yes	No	No	Negative	yes	hiv_neg		pos	yes
Died	Female	26-45	rural	Passive	No	No	No	No	Yes	No	No	Positive	no	no		pos	yes
Completed	Male	26-45	rural	Passive	No	No	No	No	Yes	No	No	Negative	yes	hiv_neg		neg	yes
Completed	Male	26-45	urban	Passive	No	No	No	No	Yes	No	No	Negative	yes	hiv_neg		pos	yes
Default	Male	26-45	urban	Passive	No	No	No	No	Yes	No	No	Positive	no	no		pos	no
Cured	Male	26-45	rural	Passive	No	No	No	No	Yes	No	No	Negative	yes	hiv_neg		pos	no
Failure	Female	26-45	rural	Passive	No	No	No	No	Yes	No	No	Positive	yes	no		pos	no
Default	Male	26-45	urban	Active	Yes	No	No	No	Yes	No	No	Negative	yes	hiv_neg		pos	no
Failure	Male	26-45	rural	Passive	No	No	No	Yes	Yes	No	No	Negative	yes	hiv_neg		pos	no
Completed	Male	26-45	rural	Passive	No	No	No	No	Yes	No	No	Negative	yes	hiv_neg		neg	no
Cured	Male	26-45	rural	Passive	No	No	No	No	Yes	No	No	Negative	no	hiv_neg		pos	yes
Cured	Male	26-45		Active	No	No	No	No	Yes	No	No		yes			pos	no
Died	Female	26-45	urban	Passive	Yes	No	No	Yes	Yes	No	No	Negative	no	hiv_neg		pos	yes
Died	Male	26-45	rural	Passive	No	No	No	No	Yes	No	No	Positive	no	no		pos	yes
Cured	Male	26-45	rural	Active	No	No	No	No	No	No	No	Negative	yes	hiv_neg		neg	no
Cured	Male	26-45	urban	Active	No	No	No	No	Yes	No	No	Positive	yes	yes	34	neg	no
Cured	Male	26-45	rural	Passive	Yes	No	No	No	Yes	No	No	Negative	yes	hiv_neg		pos	no
Default	Male	26-45	urban	Passive	Yes	No	No	No	Yes	No	No	Negative	yes	hiv_neg		pos	no
Died	Male	26-45	urban	Passive	No	No	No	No	Yes	No	No	Negative	yes	hiv_neg		pos	no
Default	Male	26-45	rural	Passive	No	No	No	No	No	No	No	Negative	no	hiv_neg		pos	no
Default	Male	26-45	rural	Active	No	No	No	No	Yes	No	No	Negative	yes	hiv_neg		neg	no
Default	Male	26-45	rural	Passive	No	No	No	No	Yes	No	No	Negative	yes	hiv_neg		pos	no
Completed	Female	26-45	rural	Active	No	No	No	No	Yes	No	No	Negative	yes	hiv_neg			yes
Cured	Male	26-45	rural	Active	Yes	No	No	No	Yes	No	No	Negative	yes	hiv_neg		pos	yes
Cured	Male	26-45	rural	Passive	No	No	No	No	No	No	No	Negative	no	hiv_neg		pos	no
Cured	Male	26-45	urban	Passive	No	No	No	No	No	No	No	Positive	no	no		neg	no
On treatment	Female	26-45	rural	Passive	No	No	No	No	No	No	No	Negative	yes	hiv_neg		pos	yes
On treatment	Female	26-45		Active	No	No	No	No	No	No	No	Negative	yes	hiv_neg		neg	no
Completed	Male	46-65	urban	Passive	Yes	No	No	No	Yes	No	No	Negative	yes	hiv_neg		pos	yes
Completed	Male	46-65	urban	Passive	No	No	No	No	Yes	No	No	Negative	yes	hiv_neg		pos	no
Completed	Male	46-65	rural	Passive	No	No	No	No	Yes	No	No	Negative	no	hiv_neg		pos	yes
Completed	Female	46-65	rural	Passive	Yes	No	No	No	Yes	No	No	Negative	yes	hiv_neg		pos	yes
Cured	Male	46-65	urban	Passive	No	No	No	No	Yes	No	No	Negative	no	hiv_neg		neg	no
Default	Male	46-65	urban	Active	No	No	No	No	No	No	No	Negative	yes	hiv_neg		neg	no
Completed	Male	46-65	urban	Passive	No	No	No	No	No	No	No	Negative	yes	hiv_neg		neg	no
Died	Female	46-65	urban	Passive	No	No	No	No	Yes	No	No	Positive	yes	no		pos	no
Cured	Male	46-65	rural	Passive	No	No	No	No	Yes	No	No	Negative	yes	hiv_neg		neg	yes
Transfer out	Male	46-65	rural	Active	No	No	No	No	Yes	No	No	Positive	no	no		pos	no
Failure	Male	46-65	rural	Passive	No	No	No	No	No	No	No	Negative	yes	hiv_neg		pos	yes
Default	Female	46-65	rural	Passive	Yes	No	No	No	Yes	No	No	Negative	yes	hiv_neg		neg	no
Completed	Male	46-65	urban	Passive	Yes	No	No	No	Yes	No	No	Negative	yes	hiv_neg		neg	no
Completed	Male	46-65	urban	Active	No	No	No	No	Yes	No	No	Negative	yes	hiv_neg		neg	no
Default	Male	46-65	rural	Passive	No	No	No	No	Yes	No	No	Negative	no	hiv_neg		pos	no
Default	Male	46-65	rural	Passive	Yes	No	No	No	Yes	No	No	Negative	yes	hiv_neg		pos	no
Cured	Male	46-65	rural	Passive	No	No	No	No	Yes	No	No	Negative	no	hiv_neg		neg	no
Failure	Male	46-65	urban	Passive	Yes	No	No	Yes	Yes	No	No	Negative	no	hiv_neg		pos	no
Cured	Male	46-65		Passive	No	No	No	No	No	No	No	Negative	yes	hiv_neg		pos	no
Cured	Male	46-65	urban	Passive	No	No	No	No	No	No	No	Negative	yes	hiv_neg		neg	no
Cured	Female	46-65	rural	Passive	No	No	No	No	Yes	No	No	Negative	yes	hiv_neg		pos	yes
Failure	Male	46-65	rural	Passive	No	No	No	No	Yes	No	No	Negative	no	hiv_neg		pos	yes
Default	Male	46-65	rural	Passive	Yes	No	No	No	Yes	No	No	Negative	yes	hiv_neg		pos	no
Cured	Male	46-65		Passive	No	No	No	No	No	No	No	Negative	yes	hiv_neg		neg	no
Default	Male	46-65	rural	Active	No	No	No	No	Yes	No	No	Negative	yes	hiv_neg		neg	no
Completed	Male	46-65	rural	Passive	Yes	No	No	No	Yes	No	No	Negative	yes	hiv_neg		neg	yes
Completed	Male	46-65		Passive	Yes	No	No	No	Yes	No	No	Negative	yes	hiv_neg		pos	no
Died	Female	46-65		Passive	No	No	No	No	No	No	No	Positive	no	no		neg	yes
Default	Male	46-65		Passive	No	No	No	No	Yes	No	Yes	Negative	no	hiv_neg		pos	yes
Completed	Male	46-65	rural	Active	No	No	No	No	Yes	No	No	Negative	yes	hiv_neg		neg	no
Failure	Male	46-65	urban	Active	No	No	No	No	No	No	No	Negative	yes	hiv_neg		pos	yes
Failure	Female	46-65	rural	Passive	No	No	No	No	No	No	No	Negative	no	hiv_neg		pos	yes
Completed	Male	46-65	urban	Active	No	No	No	No	No	No	No	Negative	no	hiv_neg		neg	no
Completed	Male	46-65	rural	Passive	No	No	No	No	No	No	No	Negative	no	hiv_neg		pos	no
Cured	Female	46-65		Passive	Yes	No	No	No	No	No	No	Negative	no	hiv_neg		neg	no
Cured	Male	46-65	rural	Passive	Yes	No	No	No	Yes	No	No	Negative	yes	hiv_neg		pos	yes
Cured	Male	46-65	urban	Passive	No	No	No	No	No	No	No	Negative	no	hiv_neg		pos	yes
Default	Male	46-65		Passive	No	No	No	No	No	No	No	Negative	yes	hiv_neg		pos	yes
Completed	Male	46-65	rural	Passive	No	No	No	No	No	No	No	Negative	yes	hiv_neg		neg	yes
Completed	Female	46-65	rural	Passive	No	No	No	No	No	No	No	Negative	yes	hiv_neg		neg	yes
Died	Male	46-65	rural	Passive	No	No	No	No	No	No	No	Negative	no	hiv_neg		neg	no
Died	Male	46-65	rural	Passive	Yes	No	No	No	Yes	No	No	Negative	yes	hiv_neg		pos	no
Cured	Male	46-65	rural	Passive	No	No	No	No	Yes	No	No	Negative	no	hiv_neg		pos	yes
Transfer out	Male	46-65	rural	Passive	Yes	No	No	No	No	No	No	Negative	yes	hiv_neg		pos	yes
Cured	Male	46-65	rural	Passive	No	No	No	No	Yes	No	No	Negative	yes	hiv_neg		pos	no
Failure	Male	46-65	urban	Passive	No	No	No	No	No	No	No	Negative	yes	hiv_neg		pos	yes
Cured	Male	46-65	urban	Passive	No	No	No	No	No	No	No	Negative	yes	hiv_neg		pos	no
Cured	Male	46-65	urban	Passive	No	No	No	No	No	No	No	Negative	no	hiv_neg		neg	yes
Cured	Male	46-65	rural	Passive	Yes	No	No	No	Yes	No	No	Negative	no	hiv_neg		neg	yes
Failure	Male	46-65	rural	Passive	No	No	No	No	Yes	No	No	Negative	no	hiv_neg		pos	yes
Failure	Male	46-65	urban	Passive	Yes	No	Yes	No	Yes	No	No	Positive	yes	yes	98	pos	no
Cured	Male	46-65	rural	Passive	No	No	No	No	Yes	No	No	Negative	yes	hiv_neg		pos	no
Cured	Male	46-65	rural	Passive	No	No	No	No	Yes	No	No	Negative	yes	hiv_neg		pos	yes
Cured	Male	46-65	urban	Passive	No	No	No	No	Yes	No	No	Negative	yes	hiv_neg		neg	no
On treatment	Male	46-65		Passive	No	No	No	No	Yes	No	No	Negative	yes	hiv_neg		neg	no
Completed	Male	46-65	rural	Passive	No	No	No	No	No	No	No	Negative	yes	hiv_neg		neg	no
Cured	Male	46-65	urban	Passive	No	No	No	No	No	No	No	Negative	yes	hiv_neg		neg	no
Completed	Male	46-65	urban	Active	Yes	No	No	No	Yes	No	No	Negative	yes	hiv_neg		neg	yes
Default	Female	46-65	rural	Active	No	No	No	No	No	No	No	Negative	yes	hiv_neg		neg	no
Cured	Male	46-65	rural	Passive	No	No	No	No	Yes	No	No	Negative	yes	hiv_neg		pos	no
Default	Male	46-65	rural	Passive	No	No	No	No	No	No	No	Negative	yes	hiv_neg		neg	no
Cured	Male	46-65	rural	Passive	No	No	No	No	Yes	No	No	Negative	yes	hiv_neg		neg	no
Failure	Male	46-65	rural	Passive	No	No	No	No	Yes	No	No	Negative	yes	hiv_neg		pos	no
Died	Male	46-65	rural	Passive	Yes	No	No	No	Yes	No	No	Negative	yes	hiv_neg		pos	no
Default	Male	46-65	rural	Active	No	No	No	No	Yes	No	No	Negative	yes	hiv_neg		neg	no
Completed	Male	46-65	rural	Passive	No	No	No	No	Yes	No	No	Negative	yes	hiv_neg		pos	yes
Transfer out	Male	46-65	urban	Active	Yes	No	No	No	Yes	No	No		yes			pos	no
Failure	Male	46-65	urban	Passive	No	No	No	No	No	No	No	Negative	no	hiv_neg		neg	no
Transfer out	Female	46-65	urban	Active	Yes	No	No	No	No	No	No	Negative	no	hiv_neg		neg	no
Failure	Female	46-65	urban	Passive	No	No	No	No	No	No	No	Negative	no	hiv_neg		pos	no
Completed	Male	46-65	rural	Passive	No	No	No	No	Yes	No	No	Negative	no	hiv_neg		pos	no
Completed	Male	46-65	rural	Passive	No	No	No	No	Yes	No	Yes	Negative	yes	hiv_neg		pos	yes
Died	Male	46-65	urban	Passive	No	No	No	No	Yes	No	No	Negative	yes	hiv_neg		neg	no
Cured	Male	46-65	rural	Passive	No	No	No	No	No	No	No	Negative	yes	hiv_neg		neg	no
Cured	Male	46-65	urban	Active	No	No	No	No	No	No	No	Negative	yes	hiv_neg		pos	no
Failure	Male	46-65	rural	Passive	No	No	No	No	Yes	No	No	Positive	yes	yes	29	neg	yes
Died	Male	46-65	rural	Passive	No	No	No	No	No	No	No	Negative	yes	hiv_neg		neg	no
Completed	Male	46-65	urban	Passive	No	No	No	Yes	Yes	No	No	Negative	yes	hiv_neg		pos	yes
Cured	Male	46-65	rural	Passive	No	No	No	No	Yes	No	No	Negative	yes	hiv_neg		neg	yes
Completed	Female	46-65	urban	Passive	No	No	No	No	No	No	No	Negative	yes	hiv_neg		neg	no
Cured	Male	46-65	rural	Active	No	No	No	No	No	No	No	Negative	yes	hiv_neg		neg	no
Cured	Male	46-65	urban	Passive	No	No	No	No	Yes	No	No	Negative	yes	hiv_neg		neg	no
Cured	Male	46-65	rural	Passive	Yes	No	No	No	Yes	No	No	Negative	yes	hiv_neg		neg	no
Failure	Male	46-65	urban	Passive	No	No	No	No	Yes	No	No	Negative	yes	hiv_neg		pos	yes
On treatment	Male	46-65	rural	Passive	No	Yes	No	No	Yes	No	No	Positive	yes	no		pos	yes
Cured	Male	46-65	rural	Passive	No	No	No	No	Yes	No	No	Negative	no	hiv_neg		pos	yes
Completed	Female	46-65	rural	Passive	No	No	No	No	No	No	No	Negative	no	hiv_neg		neg	no
Died	Male	46-65		Passive	Yes	No	No	Yes	Yes	No	No	Negative	yes	hiv_neg		neg	no
Completed	Male	46-65	rural	Passive	No	No	No	No	No	No	No	Negative	no	hiv_neg		pos	no
Failure	Male	46-65	urban	Passive	No	No	No	No	Yes	No	No	Negative	yes	hiv_neg		neg	yes
Completed	Male	46-65	rural	Passive	No	No	No	No	No	No	No	Negative	yes	hiv_neg		neg	no
Died	Male	46-65	rural	Passive	No	No	No	No	Yes	No	No	Negative	yes	hiv_neg		pos	no
Cured	Male	46-65	urban	Passive	No	No	No	No	Yes	No	No	Negative	no	hiv_neg		pos	yes
Completed	Female	46-65	rural	Active	No	No	No	No	Yes	No	No	Negative	yes	hiv_neg		pos	yes
Cured	Female	46-65	rural	Passive	No	No	No	No	No	No	No	Negative	no	hiv_neg		pos	yes
Default	Female	46-65	rural	Passive	No	No	No	No	No	No	No	Negative	no	hiv_neg		neg	no
Completed	Male	46-65	rural	Passive	No	No	No	No	No	No	No	Negative	yes	hiv_neg		neg	no
Completed	Male	46-65	urban	Passive	No	No	No	No	Yes	No	No	Negative	yes	hiv_neg		pos	yes
Default	Female	46-65	rural	Passive	Yes	No	No	No	Yes	No	No	Negative	yes	hiv_neg		neg	yes
Cured	Male	46-65	urban	Passive	No	No	No	No	Yes	No	No	Negative	no	hiv_neg		pos	yes
Default	Female	46-65	rural	Passive	No	No	No	No	Yes	No	No	Negative	yes	hiv_neg		pos	no
Failure	Male	46-65	rural	Passive	No	No	No	No	No	No	No	Negative	yes	hiv_neg		pos	yes
Cured	Female	46-65	urban	Passive	No	No	No	No	No	No	No	Negative	no	hiv_neg		neg	no
Completed	Male	46-65		Passive	No	No	No	No	Yes	No	No	Negative	no	hiv_neg		neg	no
Cured	Male	46-65	rural	Passive	No	No	No	No	No	No	No	Negative	yes	hiv_neg		pos	no
Completed	Female	46-65	urban	Active	No	No	No	No	No	No	No	Negative	yes	hiv_neg		pos	yes
Completed	Male	46-65		Passive	No	No	No	No	Yes	No	No	Negative	yes	hiv_neg		neg	no
Cured	Male	46-65	rural	Passive	No	No	No	No	Yes	No	No	Negative	yes	hiv_neg		pos	yes
Cured	Male	46-65	urban	Passive	No	No	No	No	No	No	No	Negative	no	hiv_neg		neg	no
Cured	Male	46-65	rural	Passive	Yes	No	No	No	Yes	No	No	Negative	yes	hiv_neg		pos	no
Died	Male	46-65	rural	Passive	No	No	No	No	Yes	No	No	Positive	yes	yes	70	pos	no
Cured	Male	46-65	rural	Active	No	No	No	No	Yes	No	No	Negative	yes	hiv_neg		pos	no
Died	Male	46-65	rural	Passive	No	No	No	No	No	No	No	Negative	yes	hiv_neg		pos	no
Failure	Male	46-65		Passive	No	No	No	No	No	No	No	Negative	yes	hiv_neg		pos	no
Completed	Female	46-65	urban	Passive	No	No	No	No	No	No	No	Negative	yes	hiv_neg		pos	no
Cured	Male	46-65	urban	Passive	No	No	No	No	Yes	No	No	Negative	yes	hiv_neg		pos	no
Completed	Male	46-65	urban	Active	Yes	No	No	No	No	No	No	Negative	no	hiv_neg		neg	no
Died	Male	46-65		Passive	No	No	No	No	No	No	No	Negative	no	hiv_neg		pos	no
Died	Male	46-65	urban	Passive	Yes	No	Yes	No	No	No	No	Negative	yes	hiv_neg		pos	no
Completed	Female	46-65	rural	Active	No	No	No	No	No	No	No	Negative	yes	hiv_neg		neg	no
Died	Male	46-65	rural	Passive	No	No	No	No	No	No	No	Negative	yes	hiv_neg		neg	no
Failure	Male	46-65	rural	Passive	No	No	No	No	No	No	No	Negative	yes	hiv_neg		pos	no
Died	Male	46-65	rural	Passive	No	No	No	No	Yes	No	No	Negative	yes	hiv_neg		neg	no
Died	Male	46-65	rural	Passive	No	No	No	Yes	No	No	No	Negative	no	hiv_neg		neg	no
Failure	Male	46-65	rural	Passive	No	No	No	No	Yes	No	No	Negative	yes	hiv_neg		pos	yes
Failure	Female	46-65	rural	Passive	No	No	No	No	No	No	No	Negative	no	hiv_neg		pos	yes
Cured	Male	46-65		Passive	No	No	No	No	No	No	No	Negative	yes	hiv_neg		pos	no
Completed	Male	46-65	urban	Passive	No	No	No	No	No	No	No	Negative	yes	hiv_neg		neg	yes
Cured	Female	46-65	urban	Passive	No	No	No	No	No	No	No	Negative	yes	hiv_neg		neg	yes
Cured	Male	46-65	rural	Passive	No	No	No	No	No	No	No	Negative	no	hiv_neg		neg	no
Cured	Male	46-65	urban	Passive	No	No	No	No	No	No	No	Negative	yes	hiv_neg		neg	no
Cured	Male	46-65	rural	Active	No	No	No	No	No	No	No	Negative	yes	hiv_neg		pos	yes
On treatment	Male	46-65	rural	Passive	Yes	No	No	No	No	No	No	Negative	yes	hiv_neg		pos	yes
Transfer out	Male	46-65	urban	Passive	No	No	No	No	No	No	No	Negative	yes	hiv_neg		pos	no
On treatment	Male	46-65	rural	Passive	No	No	No	No	No	No	No	Negative	yes	hiv_neg		pos	yes
Cured	Male	46-65	rural	Passive	No	No	No	No	No	No	No	Negative	yes	hiv_neg		pos	no
Cured	Female	46-65	urban	Passive	No	No	No	No	No	No	No	Negative	yes	hiv_neg		pos	no
Completed	Male	46-65	rural	Passive	No	No	No	No	No	No	No	Negative	yes	hiv_neg		neg	yes
Cured	Male	46-65	urban	Passive	No	No	No	No	No	No	No	Negative	yes	hiv_neg		neg	no
Completed	Male	>65	rural	Passive	No	No	No	No	Yes	No	No	Negative	yes	hiv_neg		neg	no
Cured	Male	>65	rural	Passive	No	No	No	No	No	No	No	Negative	yes	hiv_neg		pos	yes
Died	Male	>65		Passive	No	No	No	No	No	No	No	Negative	no	hiv_neg		pos	yes
Cured	Male	>65	urban	Passive	Yes	No	No	No	No	No	No	Negative	yes	hiv_neg		neg	no
Died	Male	>65	urban	Passive	No	No	No	No	No	No	No	Negative	yes	hiv_neg		pos	no
On treatment	Female	>65	rural	Passive	No	No	No	No	No	No	No	Negative	yes	hiv_neg		pos	yes
Died	Male	>65	urban	Passive	No	No	No	No	No	No	No	Positive	no	no		neg	no
Completed	Female	>65	rural	Passive	No	No	No	No	No	No	No	Negative	yes	hiv_neg		pos	no
Cured	Female	>65	urban	Passive	No	No	No	No	No	No	No	Negative	no	hiv_neg		pos	no
Cured	Female	>65	urban	Passive	No	No	No	No	No	No	No	Negative	no	hiv_neg		pos	no
Completed	Female	>65	rural	Passive	No	No	No	No	No	No	No	Negative	yes	hiv_neg		pos	no
On treatment	Female	>65	urban		No	No	No	No	No	No	No	Negative	yes	hiv_neg		pos	no
Died	Female	>65	urban	Passive	No	No	No	No	No	No	No	Negative	no	hiv_neg		pos	no
Cured	Female	>65	rural	Passive	No	No	No	No	No	No	No	Negative	yes	hiv_neg		pos	yes
Cured	Female	>65	rural	Passive	No	No	No	No	No	No	No	Negative	no	hiv_neg		pos	no
Cured	Male	>65	rural	Passive	No	No	No	No	No	No	No	Negative	yes	hiv_neg		neg	yes
On treatment	Male	>65	rural	Passive	No	No	No	No	No	No	No	Negative	yes	hiv_neg		neg	no
On treatment	Female	>65	urban	Passive	No	No	No	No	No	No	No	Negative	yes	hiv_neg		pos	no
Cured	Female	>65	rural	Active	No	No	No	No	No	No	No	Negative	yes	hiv_neg		neg	no
On treatment	Male	>65	urban	Passive	No	No	No	No	No	No	No	Negative	yes	hiv_neg		neg	yes
Cured	Female	>65	urban	Passive	No	No	No	No	No	No	No	Negative	yes	hiv_neg		pos	no
Completed	Female	>65	rural	Passive	No	No	No	No	No	No	No	Negative	yes	hiv_neg		neg	no
Cured	Male	>65		Passive	No	No	No	No	No	No	No	Negative	yes	hiv_neg		pos	yes
Cured	Female	>65	rural	Passive	No	No	No	No	No	No	No	Negative	yes	hiv_neg		neg	yes
Default	Male	>65	rural	Passive	No	No	No	No	No	No	No	Negative	yes	hiv_neg		neg	no
Died	Male	>65	rural	Passive	No	No	No	Yes	No	No	No	Negative	yes	hiv_neg		pos	yes
Cured	Female	>65		Passive	No	No	No	No	No	No	No	Negative	yes	hiv_neg		neg	no
Completed	Male	>65	urban	Active	No	No	No	No	No	No	No	Negative	yes	hiv_neg		neg	no
Cured	Male	>65	rural	Passive	No	No	No	No	No	No	No	Negative	yes	hiv_neg		neg	no
Died	Male	>65	rural	Passive	No	No	No	No	No	No	No	Negative	no	hiv_neg		pos	no
On treatment	Female	>65		Passive	No	No	No	No	No	No	No	Negative	yes	hiv_neg		pos	no
Died	Female	>65	rural	Passive	No	No	No	No	No	No	No	Negative	yes	hiv_neg		pos	no
Died	Female	>65	rural	Passive	No	No	No	No	No	No	No	Negative	yes	hiv_neg		neg	no
